# Supplementary material for: New Benzofuranoids and Phenylpropanoids from the Mangrove Endophytic Fungus, Aspergillus sp. ZJ-68
Source: Mar Drugs. 2019 Aug 18;17(8):478. doi: 10.3390/md17080478 (PMC6723808; doi:10.3390/md17080478)
Supplement: Supplementary file 1 [file marinedrugs-17-00478-s001.zip]

Archive with 4 entries (4 files):
- MDPI-author-signatures-╓╨╬─░μ▒╛╥╜╥⌐.jpg
- MDPI-author-signatures-╙ó╬─░μ▒╛╥╜╥⌐.jpg
- Supporting Information-revision with yollow mark.pdf
- Supporting Information-revision.pdf
